# Supplementary material for: Dynamic changes of the immune microenvironment in ovarian cancer following neoadjuvant chemotherapy
Source: Cell Death Discov. 2026 Mar 23;12:130. doi: 10.1038/s41420-026-03070-6 (PMC13039919; doi:10.1038/s41420-026-03070-6)
Supplement: Supplementary file 1 — Table_S1 [file 41420_2026_3070_MOESM1_ESM.xlsx]

## Sheet: Sheet1
Table 1. Patient and sample information. PDS, primary debulking surgery; NA,not avaible; CRS, chemotherapy response score; TN, treatment-naïve; PN, post-NACT.
Patient ID	Agea	Treatment	Stageb	PFI (days)	CRS	CA125 (U/ml)		Anatomical locationsc
						TN	PN	scRNA-seq TN	scRNA-seq PN	Bulk RNA-seq TN	Bulk RNA-seq PN	Bulk RNA-seq relapse
EOC1005	73	NACT	ⅣA	65	2	3776	343	Peritoneum	Tumord	NA	NA	NA
EOC136	64	NACT	ⅣA	520	2	2647	212	Mesentery	Omentum	NA	NA	NA
EOC153	78	NACT	ⅣA	393	2	1063	93	Omentum	Omentum	NA	NA	NA
EOC227	74	NACT	ⅣA	230	2	445	33	Omentumd	Omentumd	NA	NA	NA
EOC3	67	NACT	ⅣA	14	2	821	221	Peritoneumd	Omentum	Peritoneum	Omentum	NA
EOC349	67	NACT	ⅣB	36	2	2155	67	Peritoneumd	Omentumd	NA	NA	NA
EOC372	68	NACT	ⅢC	460	1	3180	334	Peritoneum	Peritoneum	Peritoneum	Peritoneum	NA
EOC443	54	NACT	ⅣA	177	3	2295	82	Omentum	Omentum	Omentum	Omentum	NA
EOC540	62	NACT	ⅢC	126	2	155	7	Omentum	Omentum	NA	NA	NA
EOC733	72	NACT	ⅣA	83	1	22079	3579	Peritoneum	Omentum	NA	NA	NA
EOC87	62	NACT	ⅢC	30	1	998	346	Peritoneum	Omentum	Omentum	Omentum	NA
EOC1129	75	NACT	ⅢC	210	NA	3493	212	NA	NA	Omentum	Mesentery	NA
EOC160	68	PDS	ⅣB	648	NA	145	NA	NA	NA	Omentum	NA	Mesentery
EOC183	68	NACT	ⅢC	203	2	411	15	NA	NA	Omentum	Omentum	NA
EOC218	71	NACT	ⅢC	974	2	2633	38	NA	NA	Omentum	Omentum	NA
EOC26	72	NACT	ⅢC	0	2	553	55	NA	NA	Omentum	Omentum	Ascites
EOC376	67	NACT	ⅢC	280	1	615	20	NA	NA	Omentum	Omentum	NA
EOC423	81	NACT	ⅢC	721e	2	854	20	NA	NA	Omentum	Ovary	NA
EOC568	57	NACT	ⅣA	210	3	192	70	NA	NA	Mesentery	Omentum	NA
EOC587	71	NACT	ⅣB	27	3	149	22	NA	NA	Peritoneum	Tumor	NA
EOC649	77	NACT	ⅣB	511	2	588	22	NA	NA	Peritoneum	Omentum	NA
EOC677	68	NACT	ⅢC	81	2	1593	11	NA	NA	Peritoneum	Peritoneum	Ascites
EOC883	74	NACT	ⅢC	91	NA	1515	NA	NA	NA	Adnexa	Ascites	NA
EOC891	71	NACT	ⅢC	183	NA	687	NA	NA	NA	Omentum	NA	Ascites
EOC933	74	NACT	ⅢC	632	3	296	13	NA	NA	Peritoneum	Mesentery	NA
EOC868	62	NACT	ⅢC	285	2	1565	36	NA	NA	Peritoneum	Omentum	Peritoneum
EOC1133	66	NACT	ⅣB	661	2	1156	22	NA	NA	Peritoneum	Omentum	NA
EOC167	75	NACT	ⅢC	19	NA	5614	NA	NA	NA	Omentum	NA	Ascites
EOC295	66	NACT	ⅢC	221	2	320	74	NA	NA	Peritoneum	NA	Ascites
EOC752	64	NACT	ⅢC	174	2	2341	58	NA	NA	Peritoneum	NA	Ascites
aAge at diagnosis, years. bTumor staging was performed according to the International Federation of Gynecology and Obstetrics 2014 guidelines. cAnatomical locations from which the sample were collected for analyses. dCell suspension was stored as frozen before scRNA-seq processing. eNo progression, PFI at outcome update.
